# Supplementary material for: Pentamethinium Salts Nanocomposite for Electrochemical Detection of Heparin
Source: Materials (Basel). 2021 Sep 17;14(18):5357. doi: 10.3390/ma14185357 (PMC8465147; doi:10.3390/ma14185357)
Supplement: Supplementary file 1 [file materials-14-05357-s001.zip]

Archive with 1 entries (1 files):
- materials-1359094-supp-update.pdf
